# Supplementary material for: Relationship between Antioxidant Activity and Ligand Basicity in the Dipicolinate Series of Oxovanadium(IV) and Dioxovanadium(V) Complexes
Source: Int J Mol Sci. 2021 Sep 13;22(18):9886. doi: 10.3390/ijms22189886 (PMC8467204; doi:10.3390/ijms22189886)
Supplement: Supplementary file 1 [file ijms-22-09886-s001.zip]

Archive with 1 entries (1 files):
- ijms-1338236-supplementary pdf.pdf
